# Supplementary material for: Changes in 25-(OH) Vitamin D Levels during the SARS-CoV-2 Outbreak: Lockdown-Related Effects and First-to-Second Wave Difference—An Observational Study from Northern Italy
Source: Biology (Basel). 2021 Mar 19;10(3):237. doi: 10.3390/biology10030237 (PMC8003430; doi:10.3390/biology10030237)
Supplement: Supplementary file 1 [file biology-10-00237-s001.zip]

Archive with 1 entries (1 files):
- biology-1107744-supplementary.docx
